# Supplementary material for: Epigenetic dynamics of centromeres and neocentromeres in Cryptococcus deuterogattii
Source: PLoS Genet. 2021 Aug 31;17(8):e1009743. doi: 10.1371/journal.pgen.1009743 (PMC8407549; doi:10.1371/journal.pgen.1009743)
Supplement: S1 Table — For each primer, the lab name, primer name, sequence and purpose of the primers are shown. (XLSX) [file pgen.1009743.s011.xlsx]

## Sheet: Supporting table 1
Supporting table 1. Primers used in this study.
# Primer Heitman lab	Primer	Sequence	Purpose of primers
JOHE46647/KS648	cen4∆_UF_Fwd	TACTTCGCTCGCGTTCTTGT	cen4 deletion
JOHE46648/KS649	cen4∆_UF_Rev	GTCGTGACTGGGAAAACCCTGGCGTCCTCGGATCCTTCTGGCTT	cen4 deletion
JOHE46649/KS650	cen4∆_DF_Fwd	TCCTGTGTGAAATTGTTATCCGCTGCAATGTACTGCAACCTACTGC	cen4 deletion
JOHE46650/KS651	cen4∆_DF_Rev	TCGGAGAAGGCGGATTTTCA	cen4 deletion
JOHE46651/KS652	cen4∆_Nest_Fwd	ATTCAGCGTTCAGATCGCCA	cen4 deletion
JOHE46652/KS653	cen4∆_Nest_Rev	ACCTGATCCGCGATCTCTCT	cen4 deletion
JOHE46653/KS654	cen4∆_Out_Fwd	AGTGATAGCCTCAACGGAGC	cen4 deletion
JOHE50546/KS781	cen4∆_Out_Rev	GGACCTGTGGTGAAGGGTCA	cen4 deletion
JOHE50584/KS801	Cen4_A_369 guideRNA	ACCGGCAGGGTATACTGTTCTCCATATAAGGATGAACAGGTTTTAGAGCTAGAAATAG	cen4 deletion
JOHE50585/KS802	Cen4_A_258 guideRNA	CCGGCAGGGTATACTGTTAGATCTTACTTACGTCGGCAGTTTTAGAGCTAGAAATAG	cen4 deletion
JOHE50433/KS733	CEN4 qPCR	TGTGTAGCACAGGTGGATGG	cen4 deletion
JOHE50434/KS734	CEN4 qPCR	CCTGTTTCCTCACCCCTCAC	cen4 deletion
JOHE50536/KS771	CEN2insURA5_UF_Fwd	AGTTGGGCATGAAGGGTAGC	CEN2insURA5
JOHE50537/KS772	CEN2insURA5_UF_Rev	TCCGCACCTGTTCATCTTCCCAGGCGCTCTACATGTTTGC	CEN2insURA5
JOHE50538/KS773	CEN2insURA5_URA_Fwd	GCAAACATGTAGAGCGCCTGGGAAGATGAACAGGTGCGGA	CEN2insURA5
JOHE50539/KS774	CEN2insURA5_URA_Rev	CTGTCTGGTCCACCCCAATCCAGCAGTCCCGACAAGTGAA	CEN2insURA5
JOHE50540/KS775	CEN2insURA5_DF_Fwd	TTCACTTGTCGGGACTGCTGGATTGGGGTGGACCAGACAG	CEN2insURA5
JOHE50541/KS776	CEN2insURA5_DF_Rev	GAATGCAGTGAGGCAACACC	CEN2insURA5
JOHE50542/KS777	CEN2insURA5_Nest_Fwd	ATGCTGCTGAGTATGTCTCGG	CEN2insURA5
JOHE50543/KS778	CEN2insURA5_Nest_Rev	TCATTCCAGCTCCTACCCAGA	CEN2insURA5
JOHE50544/KS779	CEN2insURA5_Out_Fwd	GGCCATGGAACTCACGATCA	CEN2insURA5
JOHE50545/KS780	CEN2insURA5_Out_Rev	TTTGTTGCCACTGGGGTGAT	CEN2insURA5
JOHE50788/KS827	URA5_R265_qPCR_Fwd	AAGCAAATGGCGGGACCTAA	URA5 qPCR
JOHE50789/KS828	URA5_R265_qPCR_Rev	ATGCTCTATGCATGTCCGGG	URA5 qPCR
JOHE44300/KS29	M13_FWD (for amplification of nat & neo)	CGCCAGGGTTTTCCCAGTCACGAC	Amplification of nat or neo from plasmid
JOHE44301/KS30	M13_Rev (for amplification of nat & neo)	AGCGGATAACAATTTCACACAGGA	Amplification of nat or neo from plasmid
JOHE51030		CAAACTCTGTCGGATCGAGC	dmt5 deletion
JOHE51031		gcagcaagggcgaattctgcaCTGTGGCTGACTGGAGCACCTTG	dmt5 deletion
JOHE51032		CAAGGTGCTCCAGTCAGCCACAGtgcagaattcgcccttgctgc	dmt5 deletion
JOHE51033		GTCGCTTACATGCCCAGCATtaacggccgccagtgtgctg	dmt5 deletion
JOHE51034		cagcacactggcggccgttaATGCTGGGCATGTAAGCGAC	dmt5 deletion
JOHE51035		GTCTTTCCACGTGCATAAGACG	dmt5 deletion
JOHE51036		CATCAGTCTCCCAGTCAGACACTGG	dmt5 deletion
JOHE51037		TCAGTGAGGAGCTGGTACAAGACG	dmt5 deletion
JOHE51150		ACCGGCAGGGTATACTGTTGTAGAGGTCGTCATCACTACGGTTTTAGAGCTAGAAATAGC	dmt5 deletion
JOHE51151		ACCGGCAGGGTATACTGTTGATTGAGATTGAACATCCGAAGTTTTAGAGCTAGAAATAGC	dmt5 deletion
JOHE51314/KS1077	D69_CEN10_UF_Rev	TGACTGGGAAAACCCTGGCGGCATCATGCCATTCAGCCCT	Putative dicentric
JOHE51315/KS1078	D69_CEN10_DF_Fwd	TCCTGTGTGAAATTGTTATCCGCTGTATAACGTCGAGCACGGGT	Putative dicentric
JOHE51058/KS926	D69_10_UF_Fwd	GACTACATCTCCGAAGCGGG	Putative dicentric
JOHE51059/KS927	D69_10_UF_Rev	GTCGTGACTGGGAAAACCCTGGCGGTATAACGTCGAGCACGGGT	Putative dicentric
JOHE51060/KS928	D69_10_Neo_Fwd	CGCCAGGGTTTTCCCAGTCACGAC	Putative dicentric
JOHE51061/KS929	D69_10_Neo_Rev	GTATAACGTCGAGCACGGGTGGCGATACCGTAAAGCACGA	Putative dicentric
JOHE51062/KS930	D69_10_DF_Fwd	TCGTGCTTTACGGTATCGCCACCCGTGCTCGACGTTATAC	Putative dicentric
JOHE51063/KS931	D69_10_DF_Rev	GTCGGCAAGGTTCGAAGGTA	Putative dicentric
JOHE51064/KS932	D69_4_UF_Fwd	GGGCAGAGCATGACTCGTAA	Putative dicentric
JOHE51065/KS933	D69_4_UF_Rev	GAACCTGCGTGCAATCCATCCCTGCGCACTACCTCAATCT	Putative dicentric
JOHE51107/KS975	D69_Neo_Rev	AGGCTTCCATCTCTAGCATGCAGCGGATAACAATTTCACACAGGA	Putative dicentric
JOHE51108/KS976	D69_CEN10_DF_Fwd	TCCTGTGTGAAATTGTTATCCGCTGCATGCTAGAGATGGAAGCCT	Putative dicentric
JOHE51109/KS977	D69_CEN10_DF_Rev	GGCCAGTGACAATGCACATC	Putative dicentric
JOHE51066/KS934	D69_Neo_Fwd	AGATTGAGGTAGTGCGCAGGGATGGATTGCACGCAGGTTC	Putative dicentric
JOHE51067/KS935	D69_Neo_Rev	AGCGGATAACAATTTCACACAGGA	Putative dicentric
JOHE51068/KS936	D69_4_DF_Fwd	TCCTGTGTGAAATTGTTATCCGCTGCAGGTGAAATGAAAGGCCG	Putative dicentric
JOHE51069/KS937	D69_4_DF_Rev	TCCCCATTCCAATCGGCTTC	Putative dicentric
JOHE51070/KS938	D69_10_nest_Fwd	GACCTCGAATTCGCGACCAT	Putative dicentric
JOHE51071/KS939	D69_10_nest_Rev	GTAGGTGGGCATACCTCGTC	Putative dicentric
JOHE51072/KS940	D69_10_Out_Fwd	TTGAACTTGGGTTTGGGGCT	Putative dicentric
JOHE51073/KS941	D69_10_Out_Rev	TCAACATGTACTGCTCGCGT	Putative dicentric
JOHE51074/KS942	D69_4_nest_Fwd	TGCGGCGCTGTTAGGTTATT	Putative dicentric
JOHE51075/KS943	D69_4_nest_Rev	CCTTGCATAACCCTTTGCCC	Putative dicentric
JOHE51076/KS944	D69_4_Out_Fwd	GACGGTAGATCCGTCGTTCC	Putative dicentric
JOHE51077/KS945	D69_4_Out_Rev	TTCATCCTGCCGGTGAACTC	Putative dicentric
JOHE51226/KS1030	D69_guideRNA_Chr4_overlap_fusion	CCGGCAGGGTATACTGTTTCATTGGCACTGGGTACCCTCGGTTTTAGAGCTAGAAATAG	Putative dicentric
JOHE51227/KS1031	D69_guideRNA_Chr10_overlap_fusion	ACCGGCAGGGTATACTGTTTCGCGCATTTAGATATCGTATGGTTTTAGAGCTAGAAATA	Putative dicentric
