# Supplementary material for: Epigenetic dynamics of centromeres and neocentromeres in Cryptococcus deuterogattii
Source: PLoS Genet. 2021 Aug 31;17(8):e1009743. doi: 10.1371/journal.pgen.1009743 (PMC8407549; doi:10.1371/journal.pgen.1009743)
Supplement: S2 Table — For each strain, the name, a short description, origin of the strain, presence of a selection cassette and reference are shown. (XLSX) [file pgen.1009743.s012.xlsx]

## Sheet: Supporting table 2
Supporting table 2. Strains used in this study.
Name	Strain	Parental strain	Selection cassette	Reference
KS52	R265 (Wild-type)	-	-	1
KS57	cen10∆-F	KS108	NAT/HYG	2
KS63	cen10∆-E	KS108	NAT/HYG	2
KS108	CENP-A mCherry	KS52	HYG	2
KS109	cen10∆-A	KS108	NAT/HYG	2
KS123	cen10∆-A, Chr10-Chr4 fusion	KS109	NAT/HYG	2
KS139	cen4∆-A, cen10∆-A, Chr10-Chr4 fusion	KS123	NAT/HYG/NEO	This study
KS140	cen4∆-B, cen10∆-A, Chr10-Chr4 fusion	KS123	NAT/HYG/NEO	This study
KS146	cen4∆-A	KS108	HYG/NEO	This study
KS148	cen4∆-B	KS108	HYG/NEO	This study
KS145	ura5∆	KS108	HYG	This study
KS174	CEN2inURA5	KS145	HYG/URA5	This study
VYD156-1	dmt5∆1	KS52	NEO	This study
VYD156-2	dmt5∆2	KS52	NEO	This study
KS210	Chr10-Chr4 fusion 1	KS108	NAT/HYG	This study
KS211	Chr10-Chr4 fusion 2	KS108	NEO/HYG	This study
Reference
1	James A. Fraser, Steven S. Giles, Emily C. Wenink, Scarlett G. Geunes-Boyer, Jo Rae Wright, Stephanie Diezmann, Andria Allen, Jason E. Stajich, Fred S. Dietrich, John R. Perfect & Joseph Heitman. Same-sex mating and the origin of the Vancouver Island Cryptococcus gattii outbreak. Nature 2005:437 10.1038/nature04220
2	Klaas Schotanus & Joseph Heitman. Centromere deletion in Cryptococcus deuterogattii leads to neocentromere formation and chromosome fusions. eLife 2020:9,﻿e56026 10.7554/eLife.56026
