# Supplementary material for: Epigenetic dynamics of centromeres and neocentromeres in Cryptococcus deuterogattii
Source: PLoS Genet. 2021 Aug 31;17(8):e1009743. doi: 10.1371/journal.pgen.1009743 (PMC8407549; doi:10.1371/journal.pgen.1009743)
Supplement: S3 Table — Besides the centromeres and telomeres several other chromosomal regions in the genome are enriched for H3K9me2. For each region, the chromosome, details, chromosomal coordinates, gene-ID (when spanning a gene), fold enrichment, gene % coverage, RNA expression of gene in WT conditions, gene function based on FungiDB, gene function based on BlastX and the presence of Pfam domains are indicated. (XLSX) [file pgen.1009743.s013.xlsx]

## Sheet: Supporting table 3
Supporting table 3. H3K9me2 enriched regions outside of centromere and telomeres.
Chromosome	Details	Chromosomal location	Gene ID	H3K9me2 enrichment (Fold)	Gene coverage	FPKM (R265)	FungiDB	Blastx		Pfam domains
Chr8		scaffold3.8:803,809-806,092	CNBG_2637	10	1	0.04	hypothetical protein	hypothetical protein		No Pfam domains
Chr6		scaffold3.6:609,802-611,492	CNBG_3976	8.5	1	3.6	hypothetical protein	hypothetical protein		Glutathione S-transferase, N-terminal domain (2 times)
Chr11	Terminator and terminator	scaffold3.11:37,596-40,549	No geneID	7.5	No gene	No gene			Terminator of CDP-diacylglycerol-serine O-phosphatidyltransferase
Chr2	Left of Cen	scaffold3.2:678,401-683,741	CNBG_4498	6.8	50% (3' end)	3.5	pyridoxal kinase			Phosphomethylpyrimidine kinase
Chr8			CNBG_9245	6	1	0.1	hypothetical protein	hypothetical protein		MFS1 Major Facilitator Superfamily
Chr1		scaffold3.1:2,182,402-2,187,545	CNBG_3713	5.95	1	0	hypothetical protein	hypothetical protein		NMDA receptor-regulated protein 1
Chr1			CNBG_3714	5.95	1	9.3	hypothetical protein	hypothetical protein		LURP-one-related (LOR)
Chr3	Right of Cen	scaffold3.3:1,264,600-1,271,771	CNBG_1523	5.4	1	5.4	calcium:hydrogen antiporter			Sodium/calcium exchanger protein (NA_Ca_ex)
Chr12	Terminator and promoter	scaffold3.12:244,842-245,397	No geneID	5	No gene	0.02
Chr13		scaffold3.13:75,920-77,258	CNBG_4977	5	1	1.4	predicted protein	hypothetical protein		No Pfam domains
Chr3		scaffold3.3:51,354-55,283	CNBG_1096	4.9	1	0.3	hypothetical protein	MFS general substrate transporter	Resistance to antibiotics is frequently the result of action of MFS resistance genes	Major Facilitator Superfamily (MFS_1)
Chr2	Right of Cen	scaffold3.2:704,532-706,266	CNBG_0543	4.7	1	4.7	hypothetical protein			Etoposide-induced protein 2.4 (EI24)
Chr1			CNBG_3711	4.5	~60% (5' start)	0.56	conserved hypothetical protein	DNA ligase D, 3'-phosphoesterase domain-containing protein		DNA polymerase Ligase (LigD)
Chr1		scaffold3.1:2,170,718-2,174,771	CNBG_3709	4.5	1	3.6	cupin domain-containing protein	cupin domain-containing protein		Cupin domain
Chr7	Terminator and promoter	scaffold3.7:1,158,440-1,159,175	NO geneID	4.5	No gene	No gene
Chr11	Promoter	scaffold3.11:658,259-659,784	No geneID	4.5	No gene	No gene
Chr4	terminator and promoter	scaffold3.4:1,577,499-1,578,294	NO geneID	4.18	No geneID	No geneID		NO HITS
Chr5	Terminator and promoter	scaffold3.5:37,636-38,673	CNBG_2020	4.1	No geneID	No geneID	ATP-dependent permease			ABC-2 type transporter and ABC transporter
Chr5			CNBG_2019	4.1	No geneID	No geneID	hydroxymethylglutaryl-CoA reductase (NADPH)			Hydroxymethylglutaryl-coenzyme A reductase and Sterol-sensing domain of SREBP cleavage-activation
Chr3	intragenetic/promoter	scaffold3.3:1,918,166-1,920,900	NO geneID	4	1	0	dolichol kinase
Chr3			CNBG_10263	4	1	0
Chr6		scaffold3.6:1,247,129-1,250,077	CNBG_4226	4	1	0.95	mitogen activated protein kinase	extracellular signal-regulated kinase 1/2		Protein kinase domain
Chr1	intragenetic/promoter	scaffold3.1:781,520-782,263	NO geneID	4	NO geneID	1.06		hypothetical protein (only 3 hits, most likely not true)
Chr9	Promoter and terminator	scaffold3.9:896,667-898,806	No geneID	4	No gene	No gene
Chr11	Promoter and Promoter	scaffold3.11:652,163-654,418	No geneID	4	No gene	No gene
Chr14	promoter	scaffold3.14:44,227-44,623	No geneID	4	No gene	No gene			promoter for CNBG_6079 (hypothetical protein)
Chr4		scaffold3.4:953,768-959,117	CNBG_0183	3.9	1	0	predicted protein
Chr10		scaffold3.10:36,692-39,462	CNBG_4486	3.8	20% (5' start)	0.8	sugar transporter	sugar transporter		Sugar (and other) transporter
Chr14		scaffold3.14:227,534-233,363	CNBG_5750	3.7	95% (5' start)	0.1	phosphatidylinositol 3-kinase	phosphatidylinositol 3-kinase		Phosphatidylinositol 3- and 4-kinase and FAT domain and FKBP12-rapamycin binding domain (Tlk1, TOR-like kinase 1) and FATC domain
Chr3		scaffold3.3:1,902,041-1,903,374	CNBG_5403	3.7	1	6	hypothetical protein
Chr12			CNBG_9515	3.6	1	0.01	hypothetical protein			No Pfam domain
Chr3			CNBG_1525	3.6	1	0.25	conserved hypothetical protein	E3 ubiquitin-protein ligase CCNP1IP1		zinc-RING finger domain
Chr13		scaffold3.13:470,912-472,290	CNBG_5118	3.6	50% (3' end)	0.55	hypothetical protein	hypothetical protein		Golgi-body localisation protein domain
Chr8			CNBG_2507	3.6	1	1.25	hypothetical protein	NO HITS		Protein of unknown function (DUF1691)
Chr12		scaffold3.12:626,109-634,531	CNBG_4751	3.6	1	2.45	conserved hypothetical protein	aldehyde dehydrogenase (NAD+)
Chr2			CNBG_10170	3.6	1	3.5
Chr12			CNBG_4750	3.6	1	7	cyclohydrolase	cyclohydrolase
Chr12			CNBG_4749	3.6	1	18	asparaginase
Chr9	Promoter and Promoter	scaffold3.9:94,356-96,478	No geneID	3.6	No gene	No gene
Chr14	Terminator	scaffold3.14:191,232-192,687	No geneID	3.6	No gene	No gene		glucan 1,3-beta-glucosidase	Terminator for CNBG_6025 (exosome complex exonuclease DIS3/RRP44)
Chr3			CNBG_1092	3.5	1	0.02	plant-inducible protein	plant-inducible protein
Chr12		scaffold3.12:272,974-274,348	CNBG_4870	3.5	40% (5' start)	0.02	hypothetical protein	hypothetical protein
Chr4		scaffold3.4:1,635,532-1,636,568	CNBG_6140	3.5	0.6	6.7	predicted protein	siderophore-iron transporter Str1
Chr8		scaffold3.8:1,157,257-1,165,833	CNBG_9246	3.4	1	0	hypothetical protein	NO HITS
Chr4			CNBG_10572	3.4	1	0.25
Chr3			CNBG_10649	3.3	1	0.3		hypothetical protein
Chr1		scaffold3.1:1,229,664-1,230,199	CNBG_3350	3.1	~10% (5' start)	0.055	hypothetical protein	hypothetical protein
Chr8		scaffold3.8:951,396-952,546	CNBG_10412	3	20% (5' start)	0.02		hypothetical protein
Chr2	Close to Telo-R	scaffold3.2:2,127,770-2,128,269	CNBG_1072	3	1	0.05	fumarate reductase
Chr5			CNBG_9154	3	1	0.05	hypothetical protein	hypothetical protein
Chr9		scaffold3.9:923,239-926,982	CNBG_5736	3	50% (5' start)	0.1	hypothetical protein	hypothetical protein
Chr5		scaffold3.5:52,450-54,067	CNBG_2014	3	1	0.19	monocarboxylic acid transporter	monocarboxylic acid transporter
Chr9			CNBG_5915	2.9	1	0.02	predicted protein
Chr10			CNBG_4485	2.9	1	0.02	short-chain dehydrogenase	short-chain dehydrogenase
Chr4			CNBG_6185	2.9	1	5.9	hypothetical protein	hypothetical protein
Chr10	Terminator and promoter	scaffold3.10:84,103-88,384	No geneID	2.9	No gene	No gene			promoter for sugar transporter (CNBG_4470)
Chr8			CNBG_2506	2.8	1	0	hypothetical protein	NO HITS
Chr8		scaffold3.8:661,075-661,424	CNBG_2691	2.8	5% (5' start)	0.05	nicotinamide mononucleotide permease	nicotinamide mononucleotide permease
Chr3			CNBG_1093	2.8	1	2.25	predicted protein	hypothetical protein
Chr8		scaffold3.8:1,194,235-1,200,705	CNBG_2494	2.8	1	17	hypothetical protein	NO HITS
Chr5		scaffold3.5:387,958-389,322	CNBG_1904	2.8	20% (midle)	50	hypothetical protein	starch phosphorylase
Chr2		scaffold3.2:363,522-370,682	CNBG_9494	2.76	1	0	hypothetical protein
Chr7			CNBG_2469	2.75	1	3.4	hypothetical protein	hypothetical protein
Chr7		scaffold3.7:1,169,283-1,170,077	NO geneID	2.7	No gene	No gene
Chr14	promoter and terminator	scaffold3.14:360,319-360,624	No geneID	2.6	No gene	No gene
Chr1		scaffold3.1:1,155,640-1,156,484	CNBG_3322	2.55	~50% (at 3' end)	0.3	2-hydroxyacid dehydrogenase	2-hydroxyacid dehydrogenase		Ezyme: (2R)-3-sulfolactate + NAD(P)+ ⇌\rightleftharpoons 3-sulfopyruvate + NAD(P)H + H+
Chr6		scaffold3.6:547,537-551,776	CNBG_5371	2.5	1	0.15	phosphoketolase
Chr7		scaffold3.7:34,852-38,230	CNBG_2472	2.5	0.9	1.35	hypothetical protein	hypothetical protein
Chr3		scaffold3.3:38,250-46,976	CNBG_9097	2.5	1	1.9	hypothetical protein	hypothetical protein
Chr13		scaffold3.13:627,633-629,031	CNBG_5166	2.5	30% (midle)	7	nucleoprotein TPR	nucleoprotein TPR
Chr14		scaffold3.14:323,869-324,942	CNBG_5788	2.5	75% (5' start)	8	hypothetical protein
Chr2		scaffold3.2:84,763-86,865	CNBG_4708	2.5	~10% (3' end)	15	ABC transporter	ABC multidrug transporter SNQ2		https://www.ncbi.nlm.nih.gov/pmc/articles/PMC3811322/
Chr11		scaffold3.11:686,271-687,137	CNBG_3734	2.5	20% (5' start)	48	xylulose 5-phosphate/fructose 6-phosphate phosphoketolase	phosphoketolase
Chr7		scaffold3.7:52,588-56,444	NO geneID	2.5	No gene	No gene
Chr9	Promoter	scaffold3.9:931,896-932,405	No geneID	2.5	No gene	No gene
Chr2			Promoter for CNBG_4709	2.5			transcriptional regulator
Chr8		scaffold3.8:95,822-99,268	CNBG_9303	2.46	1	0.25	hypothetical protein	NO HITS
Chr8			CNBG_2505	2.4	1	0.02	cytoplasmic protein	cytoplasmic protein
Chr13		scaffold3.13:96,751-100,872	CNBG_4983	2.4	60% (5'start)	0.9	hexose transporter	hexose transporter
Chr13			CNBG_4985	2.4	50% (5' start)	1	hypothetical protein	hypothetical protein
Chr1	promoter	scaffold3.1:1,172,723-1,172,940	CNBG_3330	2.4	~10% (3' end)	130	hypothetical protein
Chr2		scaffold3.2:198,601-202,347	No geneID	2.38	promoter for CNBG_4671	-	hypothetical protein
Chr12		scaffold3.12:289,301-290,487	CNBG_4886	2.3	50% (midle)	0.006	NADH-ubiquinone oxidoreductase 21 kDa subunit	hypothetical protein
Chr6		scaffold3.6:1,230,753-1,237,522	CNBG_4221	2.3	1	0.02	hypothetical protein
Chr12		scaffold3.12:589,509-592,095	CNBG_4764	2.3	75% (5'start)	1.9	aryl-alcohol dehydrogenase	aryl-alcohol dehydrogenase
Chr7		scaffold3.7:388,534-388,838	CNBG_2348	2.25	20% (midle)	0.2	2-nitropropane dioxygenase	2-nitropropane dioxygenase
Chr11		scaffold3.11:50,520-51,148	CNBG_3955	2.25	5% (5' start)	0.5	hypothetical protein	hypothetical protein
Chr8		scaffold3.8:1,180,904-1,182,855	CNBG_2498	2.25	1	15	hypothetical protein	hypothetical protein
Chr14			CNBG_5842	2.2	1	0.05	hypothetical protein	galactose transporter
Chr4		scaffold3.4:1,689,719-1,692,470	CNBG_6189	2.2	1	0.15	kynurenine 3-monooxygenase	kynurenine 3-monooxygenase
Chr11		scaffold3.11:697,349-698,107	CNBG_3731	2.1	20% (5' start)	0.6	hypothetical protein	hypothetical protein
Chr4		scaffold3.4:229,001-229,480	NO geneID	2	No gene	0.02		NO HITS
Chr9		scaffold3.9:876,868-877,989	CNBG_5712	2	25% (5' start)	0.09	conserved hypothetical protein	hypothetical protein
Chr14		scaffold3.14:475,703-479,461	CNBG_5841	2	25% (5' start)	1.3	hypothetical protein
Chr6		scaffold3.6:537,691-539,368	CNBG_5365	2	5% (5' start)	6.8	glucan 1,3-beta-glucosidase	glucan 1,3-beta-glucosidase
Chr11		scaffold3.11:594,633-597,072	CNBG_3762	2	1	9	membrane transporter	membrane transporter
Chr7		scaffold3.7:24,423-24,865	CNBG_2477	2	50% (midle)	14	hypothetical protein	hypothetical protein
Chr7	Promoter and Terminator	scaffold3.7:108,765-109,516	NO geneID	2	No gene	No gene
Chr7	Terminator and promoter	scaffold3.7:138,585-139,897	NO geneID	2	No gene	No gene
Chr14	promoter and promoter	scaffold3.14:161,204-162,472	No geneID	2	No gene	No gene			promoter for CNBG_9654 (membrane protein) and promoter for CNBG_6039 (hypothetical protein)
