# Supplementary material for: Epigenetic dynamics of centromeres and neocentromeres in Cryptococcus deuterogattii
Source: PLoS Genet. 2021 Aug 31;17(8):e1009743. doi: 10.1371/journal.pgen.1009743 (PMC8407549; doi:10.1371/journal.pgen.1009743)
Supplement: S4 Table — (XLSX) [file pgen.1009743.s014.xlsx]

## Sheet: Supporting table 4
Supporting table 4. RNA expression levels (FPKM) of the two longest Tcn3 elements
Chromosome		FPKM
Chr3	Tcn3 CEN3	67
	Average	233.547
	Median	73.009
Chr5	Tcn3 CEN5	51
	Average	288.895
	Median	65.332
